# Supplementary material for: Effect of Tasurgratinib as an Orally Available FGFR1–3 Inhibitor on Resistance to a CDK4/6 Inhibitor and Endocrine Therapy in ER+/HER2− Breast Cancer Preclinical Models
Source: Cancers (Basel). 2025 Mar 24;17(7):1084. doi: 10.3390/cancers17071084 (PMC11988047; doi:10.3390/cancers17071084)
Supplement: Supplementary file 1 [file cancers-17-01084-s001.zip]

Archive with 1 entries (1 files):
- cancers-3491685-supplementary.pdf
